# Supplementary material for: Understanding discrepancies in perceived importance of patient safety measures between patients and healthcare professionals in perioperative care: An exploratory study
Source: PLoS One. 2026 Mar 17;21(3):e0344802. doi: 10.1371/journal.pone.0344802 (PMC12994851; doi:10.1371/journal.pone.0344802)
Supplement: S2 File — (XLSX) [file pone.0344802.s002.xlsx]

## Sheet: CAT-RAZ
		T1	T2	T3	T4	T5	T6	T7	T8	T9	T10	T11	T12	T13
	C1	33	0	1	13	1	8	0	6	0	0	0	0	0
	C2	1	0	1	12	10	0	0	2	0	1	0	0	0
	C3	13	5	1	7	1	3	2	4	0	1	6	1	0
	C4	3	0	0	4	1	2	2	5	5	0	0	0	1
	C5	14	6	2	5		2	3		2	0	3	1	3

## Sheet: Geral
		Different Focus/Target and Needs			Subjectivity	Personalization	Information /Knowledge				Safety feeling	Systems, Protocols and Resources	Human Resources	Fears	Emotional Impact		Expectations	Out of HP control	Pain	Drugs Consequances
		_	Technical aspects/ Pysiology	Future Quality of Life	_	_	Limitation of information received	Limited information about the patient	Patients level of knowledge	Implication on decisions	_	_	_	_	_	Self Image	_	_	_	_
	Perspectives on discrepant opinions between HPs and Patients in general	3
	Health Professionals	8	9				1	4	2			7		1
	Patients	8		5		1	3		3		1	1		5
	TOTAL	19	9	5		1	4	4	5		1	8		6
	Perceptions on discrepant opinions between HPs and Patients regarding indicators related to Communication and Information Exchange
	Health Professionals						2				4	1
	Patients	1				1	2		4	4	10			2			1
	TOTAL	1				1	4		4	4	10			2			1
	Perceptions on discrepant opinions between HPs and Patients regarding indicators related to Long Term Outcomes and Recovery	1							1					1				1
	Health Professionals	1	6			1	1	1		2		2	1	1			1	5	1
	Patients			5	5		2				1	1	1	2			1
	TOTAL	2	6	5	5	1	3	1	1	2	1	3	2	4			1	6	1
	Perceptions on discrepant opinions between HPs and Patients regarding indicators related to Psychological and Emotional Recovery
	Health Professionals	2							2		1		2	5	3	2				1
	Patients	2	1					2				2
	TOTAL	2	1					2	2		1	2	2	5	3	2				1
	Perceptions on discrepant opinions between HPs and Patients regarding indicators related to Pain Management and Well-being of patients and caregivers	2			1		4								1			1
	Health Professionals	2	1		1	2			1				1					1		3
	Patients	1		3	4				1			2	2		1			1	1
	Care Givers			5
	TOTAL	5	1	8	6	2	4		1			2	3		2			3	1	3
	TOTAL POR COLUNA	29	17	18	11	5	15	7	13	6	13	15	7	17	5	2	2	9	2	4
			123
			456
			789

## Sheet: Consensus
			C1	C2	C3	C4	C5	C6	C7
	HP	G1P1	"It's also a lot of difference between patients what level of knowledge about the procedure they want to know. And there are also patients who want to know, the short-, we're talking about the short term, what what happens in the hospital, and others are talking about more on the long term, or both. And there is also a very big power imbalance about these knowledge between the doctors and the pat…	"A lot of failure to rescue the things we did not do with the early warning scores and everything ends up in, well, a resuscitation situation. And that's the heart. And that's what comes into the mind of a lot of people. And that's why they're, well, they think that the heart is the problem in many ways but, well, it's the perioperative care. And that's why we have to, well, give them also more i…	"I always put it into uhm small steps with the patients. First divide it and that that's the first you have to g- have to be fit for surgery. Uhmm When you do the surgery, well, it depends on the goal. When you have Crohn's disease, you know that it's a chronic disease. But when you do have a cancer, the first goal in surgery is to take out the cancer and that there are no metastasis. But then af…	"people, persons with low- uhmm, well- Illiterate persons or low health care skills may answer- the answer to this question will be different. " ____	"Yes, I I also think that the difference could be, well, we are looking in at, well, with a, with a, well, a wide view and just we've seen a lot of things and we have all kind of different uhm yeah perspectives on the different procedures we see during the day and during the weeks. The patient is the one with the disease and the the patient who answers is looking from the perspective of him, his …	"hen you look at care pathways, the operation is a, well, well, the operating room is a shared resource and it's an aspect of the treatment. And the surgeons also handle other parts of the perioperative care, uhm that’s not only the intraoperative care but also the neoadjuvants or uhm the emergency room, everything. That's that's probably what- we take a lot of things into account. And this is, I…	"we have to not really redefine value like Porter did, but redefine the value for the patient " "Uhm Second, I would think, Well a lot of patients who are working with us in all kind of programs are persons like ourselves. They’re well-educated, well-spoken and we often do miss the patients who ar- have low healthcare skills and uhm, well, in my country it's about 20-25%. In the Netherlands, a ve…
	HP	G1P2	"I was accepted in the room, no one asked me my name first of all, no one asked me my identification numbers, uhmm the nurse that was at the, at the, at the what we call ‘recipient’, you know, reception, she only, she never looked at me [in the face.] " "I would have liked to hear him tell me a little bit more technically about it. " "we see things that are more technical and we are only interest…	"I think if they see a surgical team that is uhmm is is close to team working, are satisfied, they would, they would be more trustworthy in that team. And probably they will approach surgery a little bit better without, you know, any fear because if they see two surgeons litigating, you know, questioning among themselves, you know, as sometimes, or questioning with the anaesthesiologist sometimes…	"If the patient is still alive, first of all. ((laughs)) " "had to manage pain and other considerations. They accepted it. The family accepted it. He accepted it. [I think] communication is very important. So successful operation, successful surgery means on how we collaborate together and how we communicate the the potential outcomes to our patient.#	"I could imagine that if he awakens after surgery and he manages to realize that he's seeing other people, that he's seeing other uhmm another environment, that he awakened, maybe he would might say, might, might say on his perspective, on he or she's perspective, that the surgery went okay, that everything went okay, that there were no complications, that there were nothing, I'm alive, you know,…	"I think these two or major three aspects, the patient evaluates very very seriously because it's what he or she doesn't want to, you know, experience after surgery. So they're mainly interested on not having pain afterwards. In fact, sometimes they asked me- Well the question, most often, that occurs to- from my patients to me, for example is, Will I have severe pain after and will I be able to …	" the surgeon who's gonna be operating him or her, they know that, even because they undergo a sort of consensus within a relationship with the surgeon. And probably the anaesthesiologist that is seen by the patient in the preoperative phase might not be the same anaesthesiologist that will be in the operating room that morning when the patient will be on the operating table. And so I think the c…	"Value-based healthcare, which are based on not only outcomes but affordability, sustainability, giving value to the patient, added value to the patient. " "So if we don't involve the patient in all of this, we're probably not gonna get value-based healthcare. " "we can’t work with- for the patient without the patient. Or- at least all nurses know that. And the nurses teach us, doctors, how to be…
	HP	G1P3	"I think we have enough, we are socialized into our own what we know once, things we take as granted. For instance one one time I heard, what does the kidney, what do the kidneys do? And I thought, doesn't hav- has there ever been a time I didn't know what the kidneys are t- in our body? And that goes with so many things we take as granted. " "I think it's important that we try to figure out who …	"We know that if there is no cardiac risk factors, as we know, we are not so concerned because we we know that there are quite uhm robust. " "Whereas for the patients of course they know that the heart is very important for the body, so they might be more concerned out of what they know and from what we know. " "I also agree that that if there is a good teamwork, the patients will feel that and t…	"A successful surgery is that it was smart to do the surgery at that time. So that you you you had to to pick the right patients. They say: a good surgeon knows how to operate, a better surgeon knows when to operate, and the best knows when not to operate. So that's the first thing, that you have to make the right indication for surgery in order to have a a successful surgery. " "And so the goal …	"I speak to patients before anaesthesia, particularly elder ones, they have read about the the deterioration, that they might not be crystal clear in their head after anaesthesia and- slash surgery. "	__	"at least we we have uhm reports and we give uhm, like the surgeons, we talk to each other about it. Why we should understand the patient's perspective better than surgeons, according to this survey, I don't know. I I think uhmm that's very strange, in one- in my opinion. "	__
	HP	G1P4	"you you can see when you are at the bed waiting for a surgical intervention is too different when you are at the door of the operating room to make your work and with the patient to to do the the operation, the surgery." "not all the people can understand these these questions. They don't, they don't put the the importance that we think that that question have because they don't understand. " "T…	"I know to do this evaluation or this echocardiography is complex, it's more complex than than say, do it. And it it needs time, needs resources and and and can delay the the the occasion to do the surgery. And and I think they they don't think about these questions. It's my opinion. "	"we do the surgery as planned and without complications. And we, I I think, we communicated it to the patient" "we must do think about all the process and thi- the patient’s expectations. And no- not always we we think in in that, in that, in that focus. " "we don't think about th- all the process of the patient, because we have another surgery in 10 minutes and we must to prepare and we must to …	"professional life when you see the patients go back to the, to the breath and open ice at the surgery, operating table. They don't remember anything and they they s- they don't have control about the th- his body. It’s not the same. "	__	__	"At at all the management of the health system we can’t work uhmmm th- uhmm for the patient without the patient " "eaching, teaching the patients to understand our our limitations of how we work now. Because uhmm they can see, without the system, something that can be improved at the system for better better health, uhmm s- better care of the patient. "
	HP	G2P1	"If we look at patient-reported outcome measures, these are- these these things are very similar to what we want. For example, I'm a surgeon so from from my perspective the most important thing is patient safety during surgery and as little complications as possible for that particular surgery. So all all the rest of the things they they become, how to say, in- they are all in the background. " "…	"the patient undergoing surgery is is, you know, especially with uhm, with less, let's say, information or less interest in in in knowledge or, well, less educated, that will be, at least in the patients which I treat in the area, they would know much much less about surgery " "So whether he will be able, especially the older ones, whether he will be able to undergo the major surgery and be awake…	"time when they, when they resume to work and other usual life roles: yes, it's very important, especially nowadays, because people don't want to be sick for a long time, they want to go to work, they go to, go onto their life. And and this is what all our minimal invasive surgeries are about. And time to, time to resume to normal level of mobility. " "And functional status, again, functional it'…	"I would as well agree very much with with with with that definition that they seem to us so much secondary, those those outcomes, really. I mean, it doesn't mean that they are not important. But but I but but but, as professionals, we would very much treat them as secondary outcomes, very much secondary. "	"usually patients are concerned about the painkilling and the painkillers and how long they will have to take. They are not really specifically, at least in my experience, they are not specifically concerned about the opioids or things like that. " "they are not, well, usually at least most of them, they are not that well informed or or that well, how to say, their knowledge is not that deep, you…	__	"these are different kind of things which we hear from patients. And and, again, those patient-related outcome measures, or patient-related incidence measures, we match as a professional because incidence measures are related with the the surgical complications and outcome measures are related to overall outcomes. But there are some patient’s experiences, patient’s expectations and and and patien…
	HP	G2P2	"other illegal issues that I, healthcare professionals often think and there is uhh also ahhh organization protocols that have to respect and goals to achieve. " "I think there is a lot of pressure and different targets uhmm between healthcare professionals and patients. And of course they measure things, the outcome differently. " "For the health professionals, as Argy said, it's hmm the physiol…	"patients don't trust the system. ((laughs) So they tend to request more information uhmm out of uhmm lack of secure, lack of safety or mistrust. "	"All these aspects sometimes are not easy to answer because the health professionals don't know them, don't know how each patient will react and what uhmm the next- the future of each patient will be. So these are unknown even to the health professional. And this is why uhmm uhmm also literature, it shows that they avoid uhm responding to such questions. " "for patients these are very important b…	"perhaps anaesthesiologists, the surgeons don't feel that this is their duty. This is someone else’s duty, a mental health and a cognitive assessment. So this could be an option as well, but uhmm or it has a secondary meaning. " "then the primary goal is to save the patients and have a a successful uh surgery. " "from the part of the patient, I would say that this is a very specific set of parame…	"There are also, there were also patients represented, patient organization. So I can imagine that the patient organization receive all the bad experiences and and uhhm but but contact with the system. And this is what I would add here that perhaps this is a matter of drama remaining there from a bad previous experience, or own experience, or others experience that is reflected in the responses o…	__	"all about equal and unequal relationships. Until now, we consider this patient-doctor relationship being an unequal relationship, and this generates a lot of stress, anxiety, fear, uhm and and not to uhhm giv- not being part of this uhm alliance, I would say. I would call it an alliance. If we have this alliance, we diminish this inequality between the two parts " "this improves the outcomes and…
	HP	G2P3	__	"The patient usually focus on the patien- on the surgery and operation, and they are not usually aware of of uhm severity of the cardiovascular disease "	__	__	__	__	"very important to include patients because we do our jobs because of them and they have to be the part of this core outcome. "
	HP	G2P4	"we focus and we are stressed about physiological parameters ehhm now, it was always true, but nowadays the population is sicker, more obese, more… hmm you know, overall more comorbidities, more elderly people. So the physiological challenge for the healthcare professionals are becoming more and more challenging and we we tend to focus on, will my patients survive, will have an infection, like th…	"we have to take into account cardiovascular disease is the predominant uhmm kind of disease, of the ehmm, of the now. So most patients will have. That's why they think it's important " "They they feel that if the the the the the surgeon is uhmm satisfied, that means that they have the time they need, the the system they need around them, they they’re, well, kind of uhmm rested, they have better …	"if we put, for example, uhmm uhmm long term survival uhmm and uhmm curing of underlying disease and stuff like that that is not directly linked as a quality indicator of the center that did the surgery… " "It depends on when the patient comes to you uhmm and what other treatments are available, what kind of cancer, is it an aggressive cancer, which stages, and lalala… So I think the- I can see t…	"I think some of it we can assess it in the hospital. Some of them are after the hospital that they, we we, you know, patients can see the true picture of it. And all, I understand it, they're important for the patients and uhmm and a part of cognitive recovery that we kind of uhm we have means to measure more. Uhmm how can I say uhm more uhmm we have the tools. " "But the neuropsychological perf…	"the things like caregiver satisfaction, again, it goes back to the first set of indicators, patients have a life outside the hospital, expectations outside the hospital. I don't think they're unreasonable expectations, but this can describ the the the the, can explain the discrepancies between the healthcare’s, the healthcare personnel, versus the patients. "	"some of these indicators are actually primary outcomes of anaesthesia research for the last 30 years. And if we go, even cognitive recovery, or like postoperative delirium and stuff like that, is an area of research " "So anaesthetists do have have identified that some of these things can be modified by the technique and the care they’re giving. And and I think that's why we're closer to this. A…	"both surgeons and anaesthetists go into uhmm, you know, uhh extreme effort sometimes to deliver something is to deliver for a patient. So we need to know what kind the patients want us to deliver. So uhh and it's, it goes beyond waking up at the end, like being- having a successful anaesthetic by waking up at the end, or resection of tumor if we're talking about cancer " "we need to listen to ou…
	P	G3P1	"Any clinician looks the point of view of the clinicians, patients, looks, our health is the point is very different because I think in my, in my point of view physician looks for the disease and we look for the for the people, for ourselves or our families or our parents or our relatives is the quality of life. I think the main point of the difference is because they focus on the disease and we …	"I think it's important the shared decision making. I mean in you need to have all the information about the operation, the risk obviously, but the benefits also and in order to take the better decision for you is expectative because, repeat myself, it's my mantra and it's my life, it's my quality of life. " "So I need to take my decision but to take that kind of decision, I need to have informat…	"Everyone wants to cure, but this is more important. It depends on my- My disease, kidney disease is not, it's not, it's not dying. Diseases, you could die, but it's not normal. So for me this is not important, but maybe for Janet is more important because some operation, maybe he could die, or in a cardiovascular operation you could die. " "It's important physical recovery, obviously. I mean, I …	"Probably this is the the main point because one prefer one thing, another prefer another thing. So which one? "	"This pain is difficult to manage or we have pain to pain and previous (slide, this mental genic said… ) is very important and I think for all all the patient we when need to be in what based is more restart it says more as more established and and and the mental health as possible. And here I think all we avoid the pain. So maybe pain it's one of the most important things. " "I mean the the well…	__	"for me is clearly yes. Uh, because the point of view of the patient is different, that the point of view of the professionals. " "the final consumer, please understand the brackets, the final consumer it's me. So if you go to the supermarket and you have a lot of questionnaire about your needs, about your wants, why in health, there is no question about with the user final users this is the is t…
	P	G3P2	"Patients are interested in, you know, their global well being, how they want to be. Well, as a whole, so they don't just want the operation to be a success. " "They don't just want their need to work, they concerned about everything else in their lives. How the drugs are affecting them, you know how well they can walk, even if it's technical, they're just it. " "doctors have, you know, their ego…	"surgeons and hospitals are concerned about cutting costs and cutting time. So they will look at US statistical measure and say, well, you know, not many people really have cardiac risk. So we wont assess for it, " "I think patients, you know want the risk minimized obviously even if it's rare and you are the frequent surgical patients, so you can tell me if I'm wrong, but this is you know this i…	"I think not knowing what recovery is expected to be like is really critical for patients and they usually don't know because nobody wants to talk about that. So not knowing what to expect when they're, you know, at home alone having to take care of new and different and frightening things. Umm, that's quite alarming to people. " "to have follow up and nurses who follow up or someone from the sur…	"often, traumatized by their experiences in hospitals. " "the drugs they are on that can cause terrible hallucinations. " "It's critically important and and obviously surgeons are not involved in this at all, and I think they need to be, you know something people need to be to learn about and be trained about. "	"These are all traumatic things. You they need to be addressed as much as possible immediately. " "all of these things involve drugs. Either they're caused by drugs or they need drugs to fix them, to make them better, and in my experience, surgeons in particular, but healthcare providers in general, the ones who are providing clinical practice don't know enough about the drugs that they're using.…	__	"I agree that certainly patients and I think focus groups are probably an extremely important part of it. I would, not just do the surveys and one of the things I've been thinking about while we were talking is, you know, the one of the things that is utmost interest to patients and families is the skill of the surgeon, you know, being able to know something about the surgeon because it is really…
	P	G3P3	"majority of the health workers, they end working day and go home " "you know, live with the decisions and it's a totally different perspective because, you know, one is the information side, they say ohh, it's OK you will be fine. " "But I'm not feeling fine. My mind is making tricks.I will read.You know, I will panic, but for them it's, you know, just another patient.You know, tomorrow they wil…	"the more experience you have, the more detailed questions you have and the more, actually, the doctors need needs to have a time to explain everything because when you are going to the surgery and you are starting to see some small signs and you already know, it's not going well even after the operation, you can see your wound and you'll see. " "I made this choice because of the information I ha…	"The doctor also says he's OK. 1-2 weeks will be fine, but I'm not feeling today fine. I can see my wounds. I feel the pain. I am desperate and if he says it's OK, you know, and he leaves have a cocktail in the evening. You know, I'm still there in a pain. So you know, it's the hopeless situation. " "And I said “never. I don't want to have some bag in my stomach” and I didn't allow it and then th…	"I can come back previous comment that that the emotional recovery and that can be maybe result of the outcome, depends what's operation you have that you have to now live with this body whatever the operation goes and you had your image and now it's gone. You can't accept it even if you your wound is getting better. " "you lost your hand, you know, you just it's it's the probably it's your your …	"I think it's all all also coming down to the counseling in a language I understand, because if the doctor, the nurse, whoever talk to you before the operation, you know they have the list they need to tell you. " "But I think they need to also like ask question and understand, did I understood what he or she was telling me because I can just example: husband and wife make an appointment. “Let's …	__	__
																	T1	T2	T3	T4	T5	T6	T7	T8	T9	T10	T11	T12	T13
																G1P1	4	1	0	8	1	1	0	0	0	0	1	0	0
																G1P2	6	0	1	2	3	0	0	0	0	0	1	0	0
																G1P3	2	0	0	2	2	0	0	1	0	0	0	0	0
																G1P4	4	0	1	2	1	1	0	1	0	1	0	0	0
																G2P1	5	0	0	3	2	0	0	2	0	0	1	1	0
																G2P2	5	1	0	3	0	6	3	1	0	0	2	0	0
																G2P3	0	0	0	1	0	0	0	0	0	0	0	0	0
																G2P4	7	0	0	5	1	3	0	0	0	0	5	0	0
																G3P1	8	5	0	6	1	0	1	3	1	0	0	1
																G3P2	5	0	2	3	3	2	2	3	2	1	0	0	4
																G3P3	8	2	1	7	2	0	1	4	2	1	0	1	0
																	T1	T2	T3	T4	T5	T6	T7	T8	T9	T10	T11	T12	T13
																HP	33	2	2	26	10	11	3	5	0	1	10	1	0
																Patients	21	7	3	16	6	2	4	10	5	2	0	2	4
																	C1	C2	C3	C4	C5	C6	C7
																G1P1	1	1	0	0	1	1	1
																G1P2	1	1	1	1	1	1	1
																G1P3	1	1	1	1	0	1	0
																G1P4	1	1	1	1	0	0	1
																G2P1	1	1	1	1	1	0	1
																G2P2	1	1	1	1	1	0	1
																G2P3	0	1	0	0	0	0	1
																G2P4	1	1	1	1	1	1	1
																G3P1	1	1	1	0	1	0	1
																G3P2	1	1	1	1	1	0	1
																G3P3	1	1	1	1	1	0	0
